# Supplementary material for: EGF Stimulates Rab35 Activation and Gastric Cancer Cell Migration by Regulating DENND1A-Grb2 Complex Formation
Source: Front Pharmacol. 2018 Nov 22;9:1343. doi: 10.3389/fphar.2018.01343 (PMC6261971; doi:10.3389/fphar.2018.01343)
Supplement: TABLE S1 — Detailed tissue case information for 20 tissue chip samples. [file Table_1.XLSX]

## Sheet: Sheet1
Tissue microarray details
Point position	Case number	Gender	Age	Tissue type	Pathological diagnosis
(A,1)	NDgStm0409A0063-P1	男	71	carcinoma	Squamous cell carcinoma grade III
(A,2)	NDgStm0409A0063-P2			Paracancerous	CSG
(A,3)	CDgStm0503A0230-P1	男	69	carcinoma	Squamous cell carcinoma grade I
(A,4)	CDgStm0503A0230-P2			Paracancerous	CSG
(A,5)	CDgStm0504A0301-P1	女	74	carcinoma	Squamous cell carcinoma grade I
(A,6)	CDgStm0504A0301-P2			Paracancerous	CSG
(A,7)	CDgStm0609A0548-P1	男	46	carcinoma	Squamous cell carcinoma grade I
(A,8)	CDgStm0609A0548-P2			Paracancerous	CSG
（A,9）	CDgStm0706A1096-P1	男	49	carcinoma	Squamous cell carcinoma grade I
（A,10）	CDgStm0706A1096-P2			Paracancerous	CSG
(B,1)	CDgStm0709A1432-P1	女	66	carcinoma	Squamous cell carcinoma grade II
(B,2)	CDgStm0709A1432-P2			Paracancerous	CSG
(B,3)	RDgStm0706A1198-P1	男	60	carcinoma	Tubular adenocarcinoma grade II
(B,4)	RDgStm0706A1198-P2			Paracancerous	CSG
(B,5)	RDgStm0706A1221-P1	男	63	carcinoma	Tubular adenocarcinoma grade II
(B,6)	RDgStm0706A1221-P2			Paracancerous	CSG
(B,7)	RDgStm0706A1228-P1	男	62	carcinoma	Tubular adenocarcinoma grade III
(B,8)	RDgStm0706A1228-P2			Paracancerous	CSG
(B,9)	RDgStm0709A1235-P1	男	62	carcinoma	Tubular adenocarcinoma grade III
(B,10)	RDgStm0709A1235-P2			Paracancerous	CSG
